# Supplementary material for: Association of Seedling Vigour and Salinity Tolerance in Field Pea
Source: Plants (Basel). 2024 Nov 8;13(22):3140. doi: 10.3390/plants13223140 (PMC11598154; doi:10.3390/plants13223140)
Supplement: Supplementary file 1 [file plants-13-03140-s001.zip]

Archive with 1 entries (1 files):
- plants-3162230-supplementary.xlsx
