# Supplementary material for: Association of Seedling Vigour and Salinity Tolerance in Field Pea
Source: Plants (Basel). 2024 Nov 8;13(22):3140. doi: 10.3390/plants13223140 (PMC11598154; doi:10.3390/plants13223140)
Supplement: Supplementary file 1 [file plants-13-03140-s001.zip › plants-3162230-supplementary.xlsx]

## Sheet: 2018
Supplementary table S1. Averages of the measurements recorded in 2018. SE = stardandard error of means.
name	Shoot DWCtrl	number of plants	SE	Shoot DWstress	number of plants	SE	Salt tolerance index	Visual score	SE
05-128-08TGV005#11Ps42	2.4939	12	0.0449073	1.1919	12	0.102062	0.477926	2.83333	0.632456
05H161-06HOS2005-BOG09-2	2.0389	12	0.163299	1.3703	11	0.298021	0.672078	3.38333	0.163299
07H326P004	2.0922	11	0.0530723	1.1919	12	0.110227	0.569687	1.91667	0.326599
09HP216-10HO2-3	2.0322	11	0.0612372	1.1119	12	0.0694022	0.547141	2.58333	0.204124
09HP355-10HO2-6	1.6922	11	0.208207	0.9403	11	0.0530723	0.555667	3.6	0.326599
10HP106-11HO-2	2.2606	10	0.0204124	0.8837	10	0.171464	0.390914	5.1	1.67432
10HP106-11HO-8	2.2556	10	0.285774	0.9487	10	0.0938971	0.420598	3.41667	0.489898
10HP151-11HO-14	2.0922	11	0.0285774	0.9553	11	0.179629	0.456601	3.08333	0.0816497
10HP216-11HO-8	2.4089	12	0.0898146	1.1887	10	0.00408248	0.493462	2.4	0.12
10HP249-11HO-7	2.6022	11	0.0122474	1.0819	12	0.0612372	0.415764	3.41667	0.0816497
10HP260-11HO-1	2.3189	12	0.0489898	1.1703	11	0.0122474	0.504679	3.56667	0.474342
10HP373-11HO-2	2.3072	11	0.269444	0.9919	12	0.0938971	0.429915	3.08333	0.790569
11HP001-12HO-3	2.5522	11	0.200042	1.0119	12	0.0367423	0.396481	3.5	0.442719
11HP028-12HO-3	2.4389	12	0.155134	1.1319	12	0.0204124	0.464103	2.41667	0.204124
11HP031-12HO-8	1.5689	12	0.244949	0.8453	11	0.146969	0.538785	3.98333	0.505964
11HP089-12HO-2	2.4372	11	0.106145	0.9137	10	0.0163299	0.374897	3.8	0.489898
11HP095-12HO-6	2.0189	12	0.0734847	0.8119	12	0.167382	0.40215	4.66667	0.779423
11HP123-12HO-1	2.1256	10	0.179629	0.9469	12	0.0244949	0.445474	3.33333	0.408248
11HP125-12HO-7	1.8172	11	0.0734847	0.967	9	0.00408248	0.532137	3.65	0.122474
11HP141-12HO-4	2.5572	11	0.171464	1.2969	12	0.0898146	0.507156	1.75	0.449073
11HP160-12HO-1	1.9222	11	0.118392	1.1553	11	0.293939	0.60103	3.31667	0.408248
11HP198-13DO3-1	1.9622	11	0.232702	1.1204	8	0.0326599	0.570992	3.625	0.122474
11HP206-13DO3-2	2.1039	12	0.110227	1.1287	10	0.175547	0.53648	2.79167	0.13
11HP241-13TGV3-7	2.2389	12	0.00816497	1.0819	12	0.0530723	0.483228	4.08333	0.489898
11HP255-13TGV3-5	2.3422	11	0.159217	1.1469	12	0.130639	0.489668	2.08333	0.0816497
11HP258-12HO-3	2.3889	12	0.00816497	1.1637	10	0.0408248	0.487128	2.7	0.408248
11HP293-12HO-9	2.4789	12	0.00816497	1.4753	11	0.0571548	0.595143	2.11667	0.244949
11HP293-13DO3-1	2.1622	11	0.0775672	1.1553	11	0.0408248	0.534317	2.13333	0.449073
11HP302-12HO-1	2.3172	11	0.0816497	0.8953	11	0.106145	0.386371	4.1	0.0816497
11HP313-12HO-19	2.1989	12	0.0816497	0.9253	11	0.155134	0.420801	3.66667	0.285774
11HP343-13DO3-1	2.2522	11	0.183712	0.967	9	0.0449073	0.429358	4.025	0.204124
11HP348-13DO3-1	2.3022	11	0.0367423	1.0669	12	0.236784	0.463426	3.5	0.866025
11HP354-13DO3-1	2.5939	12	0.0204124	1.3003	11	0.0612372	0.501291	2.45	0.0408248
11HP354-13DO3-2	2.4289	12	0.244949	1.2269	12	0.0816497	0.505126	2.58333	0.0816497
11HP358-13DO3-1	2.2756	10	0.0898146	1.157	9	0.0694022	0.508437	2.8	0.163299
11HP390-12HO-7	2.4722	11	0.0938971	1.2553	11	0.220454	0.507766	2.5	0.408248
11HP393-13DO3-1	2.2772	11	0.00816497	0.9837	10	0.0898146	0.431978	3.4	0.019
11HP396-13DO3-1	2.3322	11	0.216372	1.1703	11	0.0694022	0.501801	3.33333	0.411096
11HP396-13DO3-2	2.3589	12	0.0571548	1.1937	10	0.122474	0.506041	2.25	0.204124
11HP407-12HO-1	2.0339	12	0.0449073	0.7619	12	0.151052	0.374601	4.75	1.18357
11HP417-12HO-2	2.2572	11	0.0979796	1.107	9	0.0775672	0.490431	3.55	0.0408248
11HP418-12HO-6	1.9339	9	0.122474	1.0154	8	0.167382	0.525053	3.9	0.0816497
11HP420-12HO-13	1.9639	9	0.106145	0.8053	11	0.0571548	0.410051	7.51667	0.442719
11HP429-12HO-2	2.2239	12	0.0938971	1.0837	10	0.0326599	0.487297	4.1	0.56921
11HP463-13TGV3-6	2.4239	12	0.0367423	1.1787	10	0.118392	0.486282	4	0.04
11HP494-12HO-6	1.8872	11	0.204124	0.8153	11	0.106145	0.432016	5.31667	0.408248
11HP499-13DO3-1	2.0722	11	0.183712	0.9303	11	0.159217	0.448943	3.21667	0.80829
12HO033P-13HO-2	2.0472	11	0.0244949	1.2453	11	0.146969	0.608294	2.36667	0.0408248
12HO034P-13HO-1	2.9006	10	0.118392	1.007	9	0.151052	0.34717	3.41667	0.80829
12HO047P-13HO-4	2.4039	9	0.195959	1.1304	8	0.130639	0.470236	3.625	0.952628
12HO048P-13HO-1	2.2456	10	0.187794	0.9203	11	0.0285774	0.409824	6.16667	0.122474
12HO065P-13HO-12	2.2989	12	0.0653197	1.0603	11	0.0367423	0.461221	3.2	0.163299
12HO066P-13HO-1	2.2339	12	0.142887	1.2819	12	0.0449073	0.573839	2.25	0.0408248
12HO071P-13HO-5	2.0672	11	0.0653197	0.9987	10	0.200042	0.483117	4.33333	0.285774
12HO076P-13HO-10	2.1839	12	0.0775672	0.9203	11	0.0204124	0.421402	4.45	0.0408248
12HO091P-13HO-6	2.5239	12	0.0367423	1.1253	11	0.0653197	0.445858	5.6	0.326599
12HO105P-13HO-6	2.3689	12	0.0653197	0.9953	11	0.130639	0.420153	3.16667	0.122474
12HO126P-13HO-1	2.5222	11	0.0530723	1.272	9	0.146969	0.504322	2.85	0.411096
12HO127P-13HO-1	2.1822	11	0.159217	1.1503	11	0.0857321	0.527129	3.88333	0.442719
12HO129P-13HO-3	2.1672	11	0.146969	0.8619	12	0.0122474	0.397702	4.66667	0.285774
12HO139P-13HO-1	2.0772	11	0.228619	0.9187	10	0.249031	0.442278	4.58333	0.326599
12HO145P-13HO-3	2.2822	11	0.134722	1.0053	11	0.0408248	0.440496	3.71667	0.695701
12HO150P-13HO-4	2.0072	11	0.11431	1.0353	11	0.146969	0.515793	5.08333	0.56921
12HO167P-13HO-1	2.1922	11	0.232702	1.1969	12	0.0326599	0.545981	2.91667	0.474342
12HO174P-13HO-6	2.1622	11	0.0938971	0.9203	11	0.0367423	0.425631	3.56667	0.474342
12HO184P-13HO-11	2.3406	10	0.0612372	0.822	9	0.163299	0.351192	7	0.244949
12HO188P-13HO-2	2.2589	12	0.155134	1.0403	11	0.0775672	0.460534	4.3	0.244949
12HO191P-13HO-2	2.4572	11	0.11431	1.0687	10	0.0612372	0.434926	3.79167	0.408248
12HO195P-13HO-1	2.4189	12	0.0653197	1.1703	11	0.0367423	0.483815	3.86667	0.367423
12HO198P-13HO-1	2.0989	12	0.0816497	0.8203	11	0.0612372	0.390824	3.8	0.163299
12HO202P-13HO-5	2.2339	12	0.126557	1.0319	12	0.0938971	0.461928	3.75	0.367423
12HO216P-13HO-13	2.2372	11	0.0816497	0.9369	12	0.0408248	0.418782	5.08333	0.326599
12HO220P-13HO-1	2.0222	11	0.151052	0.972	9	0.0571548	0.480665	4.675	0.0816497
12HO220P-13HO-3	1.8089	12	0.122474	0.8737	10	0.0163299	0.483001	6	0.505964
12HO222P-13HO-1	2.1722	11	0.134722	0.6537	10	0.130639	0.300939	7.6	0.326599
12HO225P-13HO-2	2.4072	11	0.146969	1.3369	12	0.0244949	0.555376	2.66667	0.122474
12HO226P-13HO-2	2.3039	12	0.0204124	1.0803	11	0.0857321	0.468901	2.93333	0.204124
12HO230P-13HO-6	2.5889	12	0.0653197	1.3803	11	0.110227	0.533161	1.66667	0.285774
12HO241P-13HO-4	2.2889	12	0.351094	0.9653	11	0.0979796	0.421731	4.03333	0.779423
12HO241P-13HO-7	2.2389	12	0.0571548	0.8903	11	0.110227	0.397651	4.68333	0.408248
12HO245P-13HO-1	2.2389	12	0.138804	0.7469	12	0.171464	0.333601	5.5	1.27017
12HO245P-13HO-5	1.4822	11	0.014	0.8319	12	0.0285774	0.56126	6	0.442719
12HO253P-13HO-1	2.1639	12	0.0122474	1.1953	11	0.0898146	0.552382	3.41667	0.326599
12HO266P-13HO-4	2.1839	12	0.00408248	1.1087	10	0.102062	0.50767	1.9	0.244949
12HO277P-13HO-3	1.8573	8	0.0530723	1.022	9	0.106145	0.550261	3.85	0.285774
12HO290P-13HO-8	2.4439	12	0.0530723	1.1653	11	0.0326599	0.47682	2.01667	0.163299
12HO291P-13HO-10	2.4322	11	0.0775672	1.022	9	0.0653197	0.420196	4.225	0.0408248
12HO291P-13HO-4	2.1189	9	0.134722	1.1419	12	0.224537	0.538912	3.91667	0.56921
12HO293P-13HO-2	2.3322	11	0.118392	1.2087	10	0.265361	0.518266	3.5	0.408248
12HO294P-13HO-1	2.0506	10	0.232702	0.8419	12	0.0530723	0.410563	5.83333	0.285774
12HO295P-13HO-4	2.2006	10	0.0367423	1.1353	11	0.11431	0.515905	1.91667	0.0816497
12HO295P-13HO-5	2.5156	10	0.244949	0.9853	11	0.0653197	0.391676	2.96667	0.285774
12HO296P-13HO-3	2.2922	11	0.0694022	1.0519	12	0.0857321	0.458904	4.33333	0.408248
12HO298P-13HO-2	2.3639	12	0.110227	1.2869	12	0.253114	0.544397	2.5	0.244949
12HO299P-13HO-13	2.4206	10	0.257196	1.0687	10	0.0612372	0.441502	4	0.489898
12HO299P-13HO-8	2.0956	10	0.0979796	0.9554	8	0.00408248	0.455908	5.25	0.204124
12HO302P-13HO-7	2.1539	12	0.0285774	0.7837	10	0.0163299	0.363852	5.3	0.750555
12HO302P-13HO-8	2.4772	11	0.138804	1.092	9	0.0489898	0.44082	2.6	0.489898
12HO309P-13HO-1	2.2789	9	0.551135	1.1619	12	0.102062	0.509851	3.91667	0.0816497
12HO313P-13HO-2	2.1439	12	0.0367423	0.632	9	0.138804	0.29479	7.85	0.952628
12HO318P-13HO-1	2.5572	11	0.0408248	1.3787	10	0.289856	0.539144	1.75	0.204124
12HO321P-13HO-12	2.3922	11	0.0449073	0.9903	11	0.0530723	0.41397	4.31667	0.866025
12HO322P-13HO-4	2.3789	12	0.0898146	0.8919	12	0.0367423	0.374921	3.16667	0.09
12HO323P-13HO-1	2.3306	10	0.118392	0.7753	11	0.0653197	0.332661	7	0.02
12HO324P-13HO-2	2.1689	12	0.0816497	0.8169	12	0.0816497	0.376643	4.25	0.367423
12HO326P-13HO-4	2.3739	12	0.0122474	0.8037	10	0.0816497	0.338557	5.9	0.750555
12HO326P-13HO-5	2.0039	12	0.167382	0.8537	10	0.106145	0.426019	6.16667	0.411096
12HO328P-13HO-2	2.6189	12	0.0571548	1.3019	12	0.134722	0.497117	2.58333	0.326599
12HO336P-13HO-1	2.0206	10	0.200042	1.2637	10	0.0244949	0.625408	3.4	0.505964
12HO375P-13HO-10	2.1539	12	0.0612372	0.9769	12	0.146969	0.453549	4	0.632456
12HO375P-13HO-11	2.3189	12	0.0326599	0.9453	11	0.0489898	0.40765	5.08333	0.0816497
12HO386P-13HO-2	2.1306	10	0.159217	0.8369	12	0.0326599	0.3928	4	0.505964
12HO409P-13HO-2	2.1056	10	0.220454	0.5503	11	0.0449073	0.261351	7.71667	0.0816497
12HO411P-13HO-10	2.1139	12	0.00408248	0.8753	11	0.138804	0.414069	4.18333	0.632456
12HO425P-13HO-8	2.2589	12	0.012	1.1203	11	0.0449073	0.495949	4.95	0.367423
12HO452P-13HO-5	2.4772	11	0.0489898	1.2969	12	0.155134	0.523535	2.41667	0.489898
12HO453P-13HO-1	2.2206	10	0.249031	0.7819	12	0.330681	0.352112	6.33333	1.73205
12HO480P-13HO-1	1.9723	8	0.0408248	0.6369	12	0.122474	0.322922	5.25	1.47224
12HO541P-13HO-1	2.4306	10	0.200042	1.2887	10	0.200042	0.530198	2.7	0.56921
12HO548P-13HO-1	2.4306	10	0.118392	1.112	9	0.0163299	0.4575	4.55	0.0408248
12HO550P-13HO-4	2.2639	9	0.11431	1.1387	7	0.163299	0.502982	3.5	0.408248
12HO570P-13HO-8	2.4972	11	0.212289	1.1271	6	0.277609	0.451346	2.9	0.0816497
12HO577P-13HO-1	2.3756	10	0.0244949	0.9137	10	0.0979796	0.384619	3.83333	1.35677
KASPA	2.3772	11	0.0408248	1.0754	8	0.142887	0.452381	3.625	0.779423
MAKI	2.2239	12	0.102062	0.6119	12	0.110227	0.275147	7.08333	0.489898
OZB1308	2.2406	10	0.363341	1.1503	11	0.126557	0.513389	1.93333	0.204124
OZP1101	2.2806	10	0.142887	0.9387	10	0.102062	0.411602	5.6	0.03
OZP1305	1.9172	11	0.0244949	1.0137	10	0.253114	0.52874	4.2	1.27017
OZP1408	2.5039	12	0.0775672	0.8769	12	0.1	0.350214	3.33333	0.122474
OZP1502	2.0889	12	0.130639	1.072	9	0.0571548	0.513189	3.775	0.632456
OZP1602	2.3872	11	0.130639	1.3087	10	0.00408248	0.548215	3.2	0.505964
OZP1603	1.9556	10	0.0163299	1.1219	12	0.134722	0.573686	2.33333	0.408248
OZP1604	2.3972	11	0.179629	1.1253	11	0.0979796	0.469423	1.9	0.0816497
OZP1701	2.1122	11	0.00408248	1.0987	10	0.0938971	0.520169	3	0.489898
OZP1702	2.4039	12	0.110227	1.0253	11	0.171464	0.426515	3.18333	0.632456
OZP1704	2.3472	11	0.0408248	1.1187	10	0.0204124	0.47661	4.2	0.80829
OZP1706	2.8289	9	0.347011	1.2187	7	0.310269	0.430803	2.8	0.163299
OZP1707	2.0822	11	0.0612372	0.9869	12	0.106145	0.47397	2.33333	0.285774
OZP1708	2.2939	12	0.0530723	1.1037	10	0.0244949	0.481146	2.5	0.408248
PARAFIELD	2.78975	19	0.232702	1.2921	12	0.00408248	0.46316	2.45833	0.122474
PBA GUNYAH	2.4056	10	0.0408248	1.0554	8	0.314351	0.438726	3.58333	0.0816497
PBA OURA	1.919	6	0.253114	1.152	9	0.0326599	0.600313	3.15	0.285774
PBA PEARL	1.849	5	0.012	1.144	4	0.155134	0.618713	3.66667	0.952628
PBA PERCY	3.1339	12	0.216372	1.7204	8	0.277609	0.548965	1.1	0.0816497
PBA TWILIGHT	1.9422	11	0.191877	0.9537	10	0.204124	0.491041	4.25	0.474342
PBA WHARTON	2.2922	11	0.183712	1.3037	10	0.163299	0.568755	3.375	0.695701

## Sheet: 2019
Supplementary table S2. Averages of the measurements reocorded in 2019. SE = stardandard error of means.
name	Shoot DWCtrl	number of plants	SE	Shoot DWstress	number of plants	SE	Salt tolerance index	Visual score	SE
05H161-06HOS2005-BOG09-2	3.461	12	0.00816497	1.87	11	0.224537	0.540306	1.283	0.0816497
09HP216-10HO2-3	3.027	11	0.0244949	1.359	12	0.0244949	0.448959	1.333	0.122474
09HP355-10HO2-6	2.834	9	0.134722	1.494	12	0.0530723	0.52717	1.5	0.012
10HP106-11HO-8	2.921	12	0.367423	1.455	11	0.0326599	0.498117	1.617	0.163299
10HP249-11HO-7	3.402	11	0.60829	1.977	8	0.396001	0.581129	1.267	0.0408248
11HP028-12HO-3	3.356	12	0.200042	1.624	12	0.0204124	0.483909	1.333	0.122474
11HP141-12HO-4	2.981	12	0.0326599	1.639	12	0.187794	0.549815	1.417	0.326599
11HP160-12HO-1	2.808	10	0.469486	1.4	11	0.126557	0.498575	1.9	0.0816497
11HP241-13TGV3-7	3.351	12	0.11431	1.499	12	0.138804	0.447329	1.25	0.204124
11HP255-13TGV3-5	4.501	12	0.261279	2.709	12	0.0326599	0.601866	1.5	0.163299
11HP293-13TGV3-4	3.547	11	0.236784	1.836	9	0.416413	0.517621	1.25	0.204124
11HP302-12HO-1	3.228	10	0.118392	1.225	11	0.375588	0.379492	3.55	0.773818
11HP302-13DO3-1	3.331	12	0.0163299	1.741	10	0.0979796	0.522666	1.4	0.326599
11HP377-13TGV3-2	2.711	12	0.0163299	1.219	12	0.0979796	0.44965	2	0.653197
11HP396-13DO3-2	3.831	12	0.220454	1.926	10	0.0285774	0.502741	1.7	0.244949
11HP420-12HO-13	3.057	11	0.130639	1.154	12	0.0857321	0.377494	4.917	0.0816497
12HO047P-13HO-4	2.347	6	0.269444	1.22	5	0.0653197	0.519813	3.5	0.724745
12HO139P-13HO-1	3.262	11	0.0938971	1.346	10	0.249031	0.41263	2.583	0.326599
12HO188P-13HO-2	2.786	12	0.0694022	0.809	12	0.244949	0.29038	5.333	1.04372
12HO198P-13HO-1	2.574	9	0.461321	1.05	11	0.428661	0.407925	4.717	1.24784
12HO220P-13HO-3	2.382	11	0.159217	0.919	12	0.179629	0.38581	4.333	0.530723
12HO226P-13HO-1	3.801	12	0.0653197	1.49	11	0.289856	0.392002	2.717	0.0816497
12HO226P-13HO-2	2.852	11	0.0449073	1.641	9	0.191877	0.575386	2.7	0.571548
12HO245P-13HO-1	2.631	12	0.383753	0.859	12	0.106145	0.326492	3.583	0.734847
12HO245P-13HO-5	3.206	12	0.0449073	0.945	11	0.334764	0.29476	5.7	1.08454
12HO266P-13HO-4	3.046	12	0.0694022	1.525	11	0.212289	0.500657	1	0.012
12HO299P-13HO-13	3.527	11	0.0244949	1.661	10	0.0979796	0.470938	2.3	0.244949
12HO299P-13HO-8	2.312	11	0.191877	1.101	9	0.0449073	0.476211	4.5	0.408248
12HO323P-13HO-1	3.231	12	0.0571548	1.239	12	0.220454	0.383473	4.75	0.0408248
12HO328P-13HO-2	3.463	10	0.596043	1.354	12	0.0204124	0.39099	4.25	0.775672
12HO375P-13HO-11	3.412	11	0.183712	1.424	12	0.0530723	0.417351	3.417	0.489898
13HO011P-14HO-8	2.716	12	0.0122474	1.049	12	0.0489898	0.38623	2.5	0.163299
13HO049P-14HO-7	3.132	11	0.0857321	1.635	11	0.0816497	0.522031	1.583	0.326599
13HO051P-14HO-2	2.747	11	0.408248	1.349	12	0.106145	0.491081	2.333	0.122474
13HO055P-14HO-1	2.896	12	0.281691	1.13	11	0.142887	0.390193	5.65	0.694022
13HO055P-14HO-6	3.493	10	0.11431	1.174	12	0.314351	0.336101	4.417	0.839592
13HO055P-14HO-9	2.606	12	0.51031	1.014	12	0.0612372	0.389102	5.667	0.530723
13HO058P-14HO-4	2.692	11	0.249031	1.501	10	0.367423	0.557578	1.417	0.0816497
13HO062P-14HO-1	2.521	12	0.0326599	1.55	11	0.110227	0.614835	2.267	0.0408248
13HO062P-14HO-3	2.962	11	0.191877	1.565	11	0.0489898	0.528359	1.933	0.204124
13HO066P-14HO-6	3.113	10	0.0653197	1.631	10	0.187794	0.523932	2.2	0.489898
13HO068P-14HO-2	3.117	11	0.204124	1.209	12	0.0408248	0.387873	3.583	0.0816497
13HO082P-14HO-6	3.066	12	0.0694022	1.364	12	0.0204124	0.444879	2	0.408248
13HO099P-14HO-10	2.936	12	0.0530723	1.555	11	0.0898146	0.529632	2.25	0.204124
13HO107P-14HO-4	3.206	12	0.0530723	1.629	12	0.00816497	0.50811	1.25	0.0408248
13HO108P-14HO-9	2.772	11	0.216372	1.334	12	0.0938971	0.481241	1.917	0.0816497
13HO109P-14HO-1	3.518	10	0.167382	1.441	10	0.130639	0.409608	2.4	0.816497
13HO110P-14HO-9	3.092	11	0.167382	1.581	10	0.0653197	0.51132	2.208	0.0408248
13HO131P-14HO-6	3.572	11	0.0530723	1.424	12	0.183712	0.398656	2.417	0.326599
13HO132P-14HO-4	2.946	12	0.306186	1.164	12	0.0612372	0.395112	1.75	0.204124
13HO133P-14HO-2	2.596	12	0.47765	1.481	10	0.0489898	0.570493	1.6	0.012
13HO134P-14HO-2	3.422	11	0.0449073	1.629	12	0.146969	0.476037	2	0.163299
13HO138P-14HO-2	2.932	11	0.0122474	1.494	12	0.0775672	0.50955	2	0.653197
13HO141P-14HO-5	3.497	11	0.261279	1.705	11	0.326599	0.487561	2.333	0.530723
13HO147P-14HO-9	4.077	11	0.0571548	2.081	10	0.0244949	0.510424	1.3	0.0816497
13HO150P-14HO-4	3.221	12	0.0489898	1.349	12	0.0734847	0.418814	1.667	0.530723
13HO150P-14HO-6	2.736	12	0.0694022	1.455	11	0.00816497	0.531798	1.867	0.367423
13HO154P-14HO-5	3.416	12	0.518475	1.526	10	0.142887	0.446721	1.9	0.0816497
13HO155P-14HO-2	2.732	11	0.134722	1.294	12	0.0122474	0.473646	3.917	0.612372
13HO161P-14HO-6	3.101	12	0.0489898	1.715	11	0.163299	0.553047	1.883	0.571548
13HO162P-14HO-7	3.187	11	0.318434	1.219	12	0.253114	0.382491	5.167	0.798767
13HO163P-14HO-6	3.396	12	0.0122474	1.409	12	0.408248	0.4149	3	0.561446
13HO163P-14HO-8	3.091	12	0.106145	1.514	12	0.0857321	0.489809	1.75	0.0408248
13HO163P-14HO-9	3.218	10	0.273526	1.811	9	0.0122474	0.562772	1.675	0.0816497
13HO168P-14HO-6	2.926	12	0.134722	1.096	10	0.110227	0.374573	3.2	0.406395
13HO182P-14HO-1	3.381	12	0.14	1.436	9	0.563383	0.424726	5.083	0.406395
13HO184P-14HO-5	3.111	12	0.204124	1.799	12	0.146969	0.578271	1.583	0.204124
13HO186P-14HO-1	3.159	9	0.0979796	1.305	11	0.0979796	0.413105	2.967	0.60227
13HO192P-14HO-11	3.126	12	0.249031	1.356	10	0.118392	0.433781	2.7	0.734847
13HO196P-14HO-6	2.947	11	0.106145	1.496	10	0.0367423	0.507635	2.3	0.408248
13HO218P-14HO-8	3.118	10	0.00408248	1.64	11	0.0857321	0.525978	1.533	0.122474
13HO219P-14HO-7	2.852	11	0.0938971	1.545	11	0.195959	0.541725	1.383	0.163299
13HO222P-14HO-5	3.303	10	0.334764	1.794	12	0.0122474	0.543143	2.667	0.012
13HO226P-14HO-9	2.982	11	0.0612372	1.369	12	0.530723	0.459088	3.667	0.732993
13HO227P-14HO-1	3.282	11	0.420496	1.259	12	0.310269	0.383608	2.667	0.938971
13HO227P-14HO-7	3.216	12	0.0285774	1.129	12	0.00816497	0.351057	4.25	0.367423
13HO231P-14HO-2	2.632	11	0.224537	1.435	11	0.253114	0.545213	1.967	0.530723
13HO232P-14HO-3	3.441	12	0.0734847	1.45	11	0.338846	0.421389	3.3	0.977942
13HO239P-14HO-4	3.067	11	0.130639	1.53	11	0.289856	0.498859	2.4	0.326599
13HO249P-14HO-1	3.116	12	0.216372	1.784	12	0.0367423	0.572529	1.083	0.0816497
13HO250P-14HO-6	3.216	12	0.0938971	1.65	11	0.0204124	0.51306	1.683	0.408248
13HO250P-14HO-7	2.586	12	0.151052	1.465	11	0.204124	0.566512	2.5	0.408248
13HO250P-14HO-9	3.886	12	0.208207	1.544	12	0.0204124	0.397324	1.5	0.244949
13HO251P-14HO-5	3.346	12	0.0449073	1.714	12	0.175547	0.512253	1.5	0.012
13HO251P-14HO-6	3.051	12	0.244949	1.496	10	0.224537	0.490331	2.3	0.898146
13HO256P-14HO-1	2.702	11	0.167382	1.265	11	0.0653197	0.468172	3.117	0.571548
13HO259P-14HO-5	2.996	12	0.167382	1.259	12	0.130639	0.420227	2.75	0.612372
13HO261P-14HO-5	2.967	11	0.171464	0.804	12	0.167382	0.270981	5.5	0.561446
13HO269P-14HO-9	3.367	11	0.440908	1.791	9	0.0122474	0.531928	1.3	0.244949
13HO272P-14HO-5	3.321	12	0.253114	1.265	11	0.277609	0.380909	1.95	0.367423
13HO272P-14HO-6	3.082	11	0.110227	1.395	11	0.163299	0.452628	2.133	0.367423
13HO282P-14HO-7	3.646	12	0.0938971	1.774	12	0.126557	0.486561	1.167	0.122474
13HO293P-14HO-6	3.427	11	0.228619	1.619	12	0.0326599	0.472425	1.25	0.0408248
13HO298P-14HO-4	3.231	12	0.0571548	1.294	12	0.0449073	0.400495	2.75	0.857321
13HO301P-14HO-2	3.472	11	0.126557	1.564	12	0.0204124	0.450461	2.083	0.204124
13HO302P-14HO-1	2.982	11	0.0775672	1.344	12	0.289856	0.450704	2.5	0.408248
13HO303P-14HO-5	3.226	12	0.110227	1.194	12	0.208207	0.370118	3.083	0.204124
13HO303P-14HO-7	2.706	12	0.0938971	1.476	10	0.175547	0.545455	2.3	0.898146
13HO304P-14HO-2	2.981	12	0.138804	1.411	9	0.371506	0.473331	3.075	0.488044
13HO330P-14HO-3	3.216	12	0.183712	1.114	12	0.0122474	0.346393	2.75	0.367423
13HO332P-14HO-2	3.426	12	0.257196	1.63	11	0.118392	0.475773	1.1	0.0816497
13HO337P-14HO-10	2.612	11	0.0367423	1.705	11	0.14	0.652757	1.517	0.244949
13HO354P-14HO-6	3.391	12	0.277609	1.409	12	0.138804	0.415512	1.833	0.122474
13HO359P-14HO-1	2.716	12	0.232702	1.605	11	0.163299	0.590943	1.683	0.408248
13HO365P-14HO-4	3.006	12	0.00408248	0.929	12	0.0489898	0.309049	4.667	0.816497
13HO369P-14HO-4	2.907	11	0.11431	1.004	12	0.126557	0.345373	3.583	0.406395
13HO393P-14HO-3	3.156	12	0.0530723	1.689	12	0.0734847	0.535171	1.333	0.122474
13HO394P-14HO-1	3.233	10	0.0653197	1.435	11	0.122474	0.44386	3.433	0.204124
13HO422P-14HO-8	3.046	12	0.00408248	1.604	12	0.0367423	0.526592	3	0.244949
13HO423P-14HO-1	3.251	12	0.0734847	1.68	11	0.00408248	0.516764	1.467	0.122474
13HO448P-14HO-11	3.583	10	0.228619	1.68	11	0.0122474	0.468881	1.183	0.012
13HO454P-14HO-2	3.582	11	0.306186	1.69	11	0.0857321	0.471803	1	0.012
13HO456P-14HO-6	3.281	12	0.0734847	1.52	11	0.0938971	0.463273	1.267	0.0408248
13HO459P-14HO-3	3.093	10	0.179629	1.269	12	0.0408248	0.410281	2.417	0.612372
13HO461P-14HO-2	3.466	12	0.0530723	1.564	12	0.0938971	0.451241	1.083	0.0816497
13HO471P-14HO-4	3.417	11	0.0326599	1.81	11	0.0204124	0.529704	1.717	0.0816497
13HO471P-14HO-9	3.312	11	0.183712	1.924	12	0.314351	0.580918	1.083	0.0816497
13HO474P-14HO-11	3.368	10	0.371506	1.81	11	0.0775672	0.537411	1.35	0.122474
13HO474P-14HO-4	3.033	10	0.155134	1.21	11	0.175547	0.398945	5.55	0.773818
13HO474P-14HO-6	3.056	12	0.0122474	1.089	12	0.138804	0.356348	2.167	0.122474
EXCELL	2.567	11	0.555218	1.426	10	0.265361	0.555512	2.75	0.612372
KASPA	3.011	12	0.0489898	1.494	12	0.151052	0.496181	2.167	0.694022
MAKI	2.949	9	0.743012	1.23	11	0.216372	0.417091	1.567	0.204124
OZB1308	3.247	11	0.12	0.734	12	0.281691	0.226055	3.917	0.0816497
OZP0812	4.371	12	0.0571548	2.26	11	0.0694022	0.517044	1.283	0.0816497
OZP1305	3.452	11	0.00408248	1.289	12	0.269444	0.373407	4.083	0.937117
OZP1408	3.087	11	0.163299	1.65	11	0.102062	0.5345	1.783	0.326599
OZP1502	2.587	11	0.277609	1.44	11	0.232702	0.556629	2.417	0.489898
OZP1602	2.803	10	0.302104	1.404	12	0.0530723	0.500892	1.583	0.204124
OZP1603	2.912	11	0.314351	1.391	10	0.236784	0.477679	1.4	0.163299
OZP1604	2.883	5	0.342929	1.457	8	0.281691	0.505376	1.767	0.449073
OZP1701	3.267	11	0.0163299	1.254	12	0.0612372	0.383838	2.5	0.571548
OZP1702	3.061	12	0.220454	1.584	12	0.0122474	0.517478	1	0.012
OZP1801	2.451	12	0.351094	1.3	11	0.0694022	0.530396	1.9	0.0816497
OZP1802	3.196	12	0.436826	1.141	10	0.449073	0.357009	5.5	0.732993
OZP1901	3.441	24	0.183712	1.484	23	0.183712	0.43127	1.333	0.122474
OZP1902	3.276	12	0.134722	1.729	12	0.220454	0.527778	1.167	0.012
OZP1903	3.296	11	0.257196	1.674	10	0.0367423	0.507888	1.167	0.012
PARAFIELD	3.887	11	0.171464	1.986	11	0.0775672	0.510934	1.542	0.204124
PBA BUTLER	3.222	11	0.722599	1.4	11	0.110227	0.434513	2.1	0.0816497
PBA GUNYAH	3.272	7	0.379671	1.525	9	0.106145	0.466076	2.95	0.36557
PBA OURA	2.931	11	0.179629	1.401	9	0.00408248	0.477994	2.8	0.163299
PBA PEARL	3.037	11	0.204124	1.146	12	0.0489898	0.377346	2.675	0.898146
PBA PERCY	4.242	8	0.134722	2.474	11	0.0775672	0.583215	1.25	0.0408248
PBA TWILIGHT	2.925	12	0.122474	1.01	11	0.355176	0.345299	5.483	0.977942
PBA WHARTON	3.331	12	0.130639	1.54	12	0.110227	0.462324	1.45	0.0408248

## Sheet: 2020
Supplementary table S3. Averages of the measurements reocorded in 2020. SE = stardandard error of means.
name	Shoot DWCtrl	number of plants	SE	Shoot DWstress	number of plants	SE	Salt tolerance index	Visual score	SE
05H161-06HOS2005-BOG09-2	7.224	11	0.626066	1.851	9	0.375271	0.256229	2.325	0.0408248
09HP216-10HO2-3	5.037	12	0.905379	2.277	8	0.37718	0.452055	1.73333	0.0408248
09HP355-10HO2-6	7.482	12	0.628441	1.413	7	0.376133	0.188853	2.45	0.0408248
10HP249-11HO-7	6.137	12	0.627872	2.713	11	0.625706	0.442073	2.65	0.122474
11HP028-12HO-3	8.287	12	0.631197	3.09	5	0.383495	0.372873	1.75	0.212372
11HP141-12HO-4	8.224	11	0.625096	2.15	5	0.386027	0.26143	1.375	0.326599
11HP255-13TGV3-5	11.044	11	0.645304	5.017	4	0.387449	0.454274	1.16667	0.122474
11HP302-12HO-1	6.961	9	0.624901	1.651	9	0.374361	0.237179	3.125	0.338971
12HO047P-13HO-4	4.786	10	0.63407	0.533	9	0.38363	0.111366	1.75	0.163299
12HO188P-13HO-2	8.597	5	0.63825	1.722	3	0.390377	0.200302	3.43333	0.204124
12HO198P-13HO-1	7.812	12	0.62881	1.839	8	0.376196	0.235407	3.66667	0.212372
12HO226P-13HO-1	9.324	12	0.62881	1.388	10	0.37523	0.148863	3.33333	0.285774
12HO245P-13HO-5	5.279	11	0.626752	1.804	7	0.379361	0.341731	2.5	0.285774
13HO007P-203	4.732	11	0.877712	1.257	6	0.38185	0.265638	2.25	0.163299
13HO008P-14HOSN-5-007	6.389	12	0.627812	2.006	4	0.635546	0.313977	2.375	0.204124
13HO020P-14HOSN-7-001	6.934	11	0.626047	2.213	9	0.385	0.319152	2.41667	0.326599
13HO051P-14HOSN-3-003	4.87	11	0.635601	1.114	7	0.374259	0.228747	4.875	0.0816497
13HO053P-201	8.174	10	0.624778	2.564	10	0.384678	0.313678	1.625	0.309521
13HO055P-14HO-6	6.376	11	0.903185	1.157	6	0.378939	0.181462	4.91667	0.122474
13HO056P-202	7.122	9	0.624233	2.118	8	0.37653	0.297388	2.5	0.0816497
13HO058P-202	7.442	12	0.877361	1.257	7	0.384141	0.168906	4.75	0.408248
13HO062P-14HO-1	10.81	12	0.880304	1.998	8	0.386639	0.184829	2.41667	0.212372
13HO068P-14HO-2	5.07	12	0.877464	1.279	7	0.387491	0.252268	4.875	0.0816497
13HO075P-201	5.772	10	0.628028	2.234	10	0.383838	0.387041	1.9	0.334847
13HO092P-14HOSN-1-005	6.107	12	0.9085	2.634	10	0.374499	0.431308	2.4	0.244949
13HO093P-14HOSN-1-002	4.734	12	0.877676	1.798	6	0.383044	0.379806	3	0.309521
13HO102P-14HOSN-3-001	6.997	11	0.90875	1.902	11	0.376844	0.271831	2	0.12
13HO104P-102	5.525	12	0.628186	1.936	8	0.376897	0.350407	1.83333	0.408248
13HO107P-14HO-4	8.102	10	0.624856	1.356	9	0.37546	0.167366	2.75	0.208248
13HO108P-14HO-9	7.057	12	0.645596	1.004	9	0.37532	0.14227	1.375	0.420621
13HO127P-101	8.062	12	0.628235	2.089	10	0.626221	0.259117	2.125	0.0816497
13HO133P-14HOSN-2-002	7.509	12	0.628629	1.551	10	0.374433	0.206552	4.45	0.122474
13HO134P-14HOSN-3-002	5.68	11	0.625947	0.605	9	0.374444	0.106514	3.83333	0.375672
13HO163P-14HO-8	6.794	10	0.625172	1.686	5	0.385574	0.24816	2.625	0.122474
13HO196P-201	8.607	11	0.636451	2.846	9	0.385425	0.330661	1.33333	0.285774
13HO211P-14HO-5	5.899	12	0.646913	1.812	9	0.374973	0.307171	3.25	0.011
13HO221P-14HOSN-7-002	5.932	11	0.876427	1.717	12	0.377975	0.289447	3	0.367423
13HO232P-203	8.099	12	0.637956	1.871	8	0.374878	0.231016	3.225	0.408248
13HO236P-14HOSN-5-001	6.719	11	0.62632	1.581	9	0.375299	0.235303	2.825	0.257321
13HO242P-14HOSN-2-001	5.741	11	0.643831	1.578	9	0.384342	0.274865	4.54167	0.249073
13HO244P-101	8.472	9	0.627572	1.446	7	0.387061	0.17068	3.475	0.212372
13HO245P-202	6.942	12	0.639014	1.817	9	0.374386	0.26174	1.63333	0.371548
13HO246P-14HOSN-1-003	9.34	12	0.62805	3.368	8	0.385656	0.3606	1.45	0.0408248
13HO259P-14HO-5	6.454	10	0.624977	2.076	7	0.37541	0.321661	2.85	0.0408248
13HO263P-14HO-1	7.159	11	0.626377	1.576	9	0.374418	0.220142	3.225	0.285774
13HO291P-14HO-4	9.052	11	0.646617	1.938	9	0.3758	0.214096	1.73333	0.0408248
13HO293P-14HO-6	8.154	12	0.648222	2.641	11	0.376988	0.32389	2.825	0.0408248
13HO304P-14HO-2	7.679	11	0.63619	1.766	9	0.385284	0.229978	2.275	0.367423
13HO354P-14HO-6	7.545	11	0.635338	2.432	9	0.375265	0.322333	2.33333	0.408248
13HO354P-14HOSN-6-002	8.347	10	0.633736	1.699	8	0.374449	0.203546	3.83333	0.285774
13HO394P-14HO-2	5.889	12	0.637439	2.223	10	0.375395	0.377483	2.25	0.294022
13HO395P-14HO-6	7.537	11	0.625279	0.786	11	0.384984	0.104286	7	0.204124
13HO419P-14HO-8	6.629	12	0.637683	0.949	9	0.375624	0.143159	5.5	0.299316
13HO456P-14HO-6	6.917	11	0.625155	3.255	6	0.389702	0.47058	1.25	0.408248
13HO471P-14HO-4	7.942	12	0.627785	3.067	5	0.38808	0.386175	1.41667	0.204124
13HO472P-14HO-4	8.049	12	0.648511	2.853	8	0.377693	0.354454	1.75	0.0816497
14HO008P-003	7.611	11	0.625575	2.168	7	0.376856	0.284851	2.68333	0.204124
14HO012P-005	5.23	9	0.625432	1.681	11	0.394575	0.321415	2.65	0.408248
14HO013P-008	5.269	10	0.625372	1.706	9	0.375138	0.323781	1.925	0.122474
14HO019P-003	8.075	11	0.635103	1.193	9	0.375632	0.14774	2.54167	0.285774
14HO026P-005	4.745	10	0.624787	1.324	7	0.376655	0.279031	2.875	0.204124
14HO031P-003	7.164	10	0.628317	1.903	10	0.374521	0.265634	1.65	0.289898
14HO048P-005	4.972	11	0.635506	1.211	11	0.376103	0.243564	5.25	0.122474
14HO060P-009	8.075	8	0.625955	0.799	9	0.373184	0.0989474	5.2	0.0408248
14HO065P-001	9.624	10	0.626171	3.184	10	0.395577	0.33084	1.5	0.394529
14HO072P-006	8.314	11	0.655613	1.721	10	0.375259	0.207	4.35	0.0816497
14HO074P-004	7.034	11	0.625152	0.884	9	0.375439	0.125675	4.33333	0.294022
14HO085P-001	7.599	11	0.626318	1.693	6	0.380331	0.222792	2.125	0.318767
14HO087P-002	8.345	11	0.625497	1.749	7	0.378485	0.209587	2.54167	0.122474
14HO087P-006	8.342	10	0.634293	2.772	10	0.385241	0.332294	2.33333	0.204124
14HO090P-001	7.845	12	0.636309	2.912	12	0.38941	0.371192	1.16667	0.122474
14HO093P-003	7.765	10	0.634054	2.437	4	0.38851	0.313844	1.86667	0.122474
14HO096P-007	8.342	10	0.627922	2.082	8	0.375409	0.24958	1.73333	0.367423
14HO117P-007	8.634	12	0.627191	2.494	8	0.376744	0.288858	1.625	0.0408248
14HO122P-001	7.494	11	0.625666	2.775	6	0.392104	0.370296	1.375	0.122474
14HO141P-002	5.529	11	0.626577	2.112	5	0.397442	0.381986	2.06667	0.326599
14HO142P-005	7.014	11	0.625528	2.199	8	0.376791	0.313516	1.75	0.204124
14HO144P-007	6.279	11	0.637116	2.203	6	0.40139	0.350852	2.5	0.204124
14HO147P-006	6.212	11	0.630034	3.15	7	0.37732	0.507083	1.875	0.108248
14HO159P-002	8.124	12	0.63744	2.723	5	0.398103	0.33518	1.75	0.334847
14HO160P-003	6.205	11	0.625332	1.837	3	0.399568	0.296052	1.46667	0.212372
14HO168P-003	7.169	10	0.635554	2.15	8	0.386373	0.299902	2.875	0.122474
14HO174P-007	6.391	11	0.630858	1.255	5	0.385479	0.19637	3.91667	0.334847
14HO181P-006	9.222	5	0.655247	2.049	5	0.383475	0.222186	2	0.309521
14HO197P-005	6.937	12	0.637089	2.827	10	0.376039	0.407525	2	0.289898
14HO198P-002	8.029	12	0.627991	2.036	4	0.394807	0.253581	2.8	0.208248
14HO200P-006	7.947	11	0.627252	2.964	9	0.375435	0.372971	1.7	0.253197
14HO203P-004	7.252	12	0.628951	1.514	10	0.3732	0.20877	4.54167	0.244949
14HO205P-004	7.622	12	0.648364	2.693	10	0.374991	0.353319	1.86667	0.212372
14HO206P-004	7.347	12	0.638254	2.166	11	0.37616	0.294814	1.58333	0.249073
14HO211P-008	5.84	12	0.627749	1.564	9	0.374749	0.267808	3.4	0.0816497
14HO215P-005	6.609	10	0.625564	1.571	10	0.375513	0.237706	2.8	0.163299
14HO228P-006	8.392	11	0.626059	1.797	9	0.374859	0.214133	2.53333	0.163299
14HO231P-002	5.349	12	0.628981	1.598	8	0.375627	0.298747	2.45833	0.122474
14HO232P-004	7.627	11	0.643778	1.898	7	0.378986	0.248853	3.54167	0.253197
14HO233P-004	6.789	12	0.627116	1.171	7	0.386184	0.172485	3.3	0.212372
14HO238P-004	7.054	11	0.625191	1.799	9	0.375687	0.255033	2.54167	0.371548
14HO247P-004	8.222	11	0.645066	2.982	10	0.375098	0.362685	1.66667	0.212372
14HO252P-004	7.645	12	0.627369	2.236	4	0.400341	0.292479	2.925	0.285774
14HO255P-003	7.339	10	0.634118	1.354	9	0.375297	0.184494	4.4	0.330723
14HO256P-005	7.596	11	0.635362	2.376	10	0.374915	0.312796	2.45	0.326599
14HO269P-001	7.459	9	0.624823	2.337	9	0.375805	0.313313	1.375	0.0408248
14HO274P-001	9.149	11	0.63111	2.128	8	0.37804	0.232594	2.5	0.0816497
14HO276P-003	7.769	11	0.645633	1.774	11	0.375761	0.228343	3.7	0.208248
14HO285P-003	6.935	11	0.626652	2.692	10	0.375285	0.388176	2.1	0.0816497
14HO293P-006	7.852	10	0.624674	2.618	8	0.376684	0.333418	1.25	0.298146
14HO297P-001	9.372	12	0.637832	2.649	3	0.390663	0.28265	2	0.204124
14HO302P-004	7.349	12	0.629719	3.205	10	0.375045	0.436114	1.125	0.1
14HO312P-006	6.511	11	0.635321	2.298	5	0.394829	0.352941	1.66667	0.122474
14HO314P-005	5.109	9	0.645436	2.101	7	0.388697	0.411235	1.75	0.285774
14HO316P-004	8.332	11	0.625675	3.578	9	0.374591	0.429429	1.08333	0.367423
14HO319P-002	4.216	12	0.629175	2.336	7	0.386951	0.55408	2.16667	0.0816497
14HO332P-005	6.724	9	0.635948	1.523	9	0.374553	0.226502	3.125	0.122474
14HO333P-005	7.984	11	0.625139	2.897	7	0.375188	0.362851	1.5	0.294022
14HO339P-001	7.75	11	0.627587	3.18	4	0.38819	0.410323	2.16667	0.02
14HO366P-005	6.132	10	0.634982	2.935	5	0.384565	0.478637	2	0.294022
14HO377P-004	6.899	5	0.635309	2.553	12	0.38887	0.370054	1.25	0.03
14HO389P-004	6.477	11	0.637524	1.892	7	0.379079	0.292111	3	0.204124
14HO393P-005	6.522	12	0.638691	2.481	8	0.380159	0.380405	2.5	0.1
14HO404P-001	7.2	12	0.636226	0.778	9	0.383243	0.108056	5.51667	0.208248
14HO406P-006	9	10	0.628163	1.868	11	0.376404	0.207556	5.03333	0.171548
14HO408P-002	6.292	10	0.64336	1.358	11	0.375158	0.21583	3.51667	0.285774
14HO411P-001	5.499	12	0.637012	2.434	11	0.375567	0.442626	1.41667	0.371548
14HO414P-005	7.489	11	0.626001	1.801	10	0.393087	0.240486	3.325	0.0816497
14HO425P-002	7.204	11	0.63661	2.274	9	0.374699	0.315658	2.2	0.273818
EXCELL	7.205	11	0.64549	1.737	6	0.377971	0.241083	3.13333	0.163299
KASPA	8.682	10	0.625165	2.869	8	0.376932	0.330454	1.75	0.249073
MAKI	5.889	12	0.637478	0.693	10	0.375602	0.117677	6.73333	0.212372
OZB1308	3.31151	11	0.635671	1.98382	11	0.373088	0.599067	2.58333	0.0408248
OZP0812	10.6996	8	0.626975	4.62998	8	0.377452	0.432724	1.125	0.0816497
OZP1408	6.937	11	0.637647	1.396	7	0.38959	0.20124	2.58333	0.122474
OZP1603	6.256	12	0.637189	1.604	9	0.374896	0.256394	1.79167	0.212372
OZP1604	7.537	9	0.624869	1.027	10	0.384869	0.136261	1.625	0.1
OZP1705	6.934	12	0.629338	1.392	8	0.375197	0.20075	2.96667	0.330723
OZP1801	7.742	11	0.626115	2.658	8	0.387305	0.343322	1.46667	0.30227
OZP1802	5.81	12	0.62627	1.046	11	0.37615	0.180034	4.675	0.122474
OZP1901	5.67	10	0.63522	2.616	9	0.374929	0.461376	1.7	0.314643
OZP1903	5.842	10	0.625432	2.641	9	0.37658	0.452071	2.125	0.244949
PARAFIELD	10.804	12	0.636293	4.189	9	0.395494	0.387727	1.1	0.122474
PBA BUTLER	9.307	11	0.625558	2.466	10	0.375078	0.264962	3.33333	0.0816497
PBA GUNYAH	8.707	12	0.637447	2.617	9	0.385027	0.300563	1.46667	0.216497
PBA OURA	8.917	12	0.626679	1.897	8	0.385568	0.21274	4	0.122474
PBA PEARL	6.661	12	0.636993	1.031	8	0.375462	0.154782	3.375	0.402062
PBA PERCY	11.289	11	0.630614	4.281	9	0.374524	0.379219	1.16667	0.122474
PBA PERCY	3.331	5	0.639315	1.54	9	0.375191	0.462324	1.45	0.326599
PBA TWILIGHT	6.877	12	0.630633	2.109	10	0.37497	0.306674	2.7	0.208248
PBA WHARTON	6.712	12	0.64768	2.852	4	0.385894	0.424911	2.66667	0.347219

## Sheet: 2021
Supplementary table S4. Averages of the measurements recorded in 2021. SE = stardandard error of means.
name	shoot DWctrl	number of plants	SE	shoot Dwstress	number of plants	SE	salt tolerance index	visual score	SE	Shoot Na+	SE	Shoot K+	SE	Shoot Ca2+	SE	Root Na+	SE	Root K+	SE	Root Ca2+	SE	Shoot K+/Na+	SE	Shoot Ca2+/Na+	SE	Root K+/Na+	SE	Root Ca2+/Na+	SE	group
13HO395P-14HO-6	2.03	16	0.143204	0.88	18	0.143204	0.433498	7.5	0.404145	8.16667	0.176383	2.66667	0.338296	0.89	0.0504425	3.8	0.321455	1.51333	0.490079	0.66	0.0742369	0.328366	0.0450925	0.109277	0.0057735	0.399659	0.129915	0.177921	0.0305505	susceptible
14HO008P-003	2.33	17	0.143204	1.1	18	0.143204	0.472103	5.38889	0.351188	7.73333	0.34801	3	0.11547	0.76	0.0202759	2.8	0.61101	1.16667	0.31798	0.66	0.0554777	0.388175	0.00333333	0.0980856	0.00333333	0.413194	0.0600925	0.277546	0.0950438	susceptible
14HO060P-009	2.24	17	0.143204	1.15	18	0.143204	0.513393	6.55556	0.808977	7.63333	0.218581	2.76667	0.176383	0.71	0.0202759	4.96667	0.876229	1.8	0.404145	0.59	0.0876229	0.362143	0.0185592	0.0934906	0.00333333	0.358066	0.0202759	0.133281	0.0375648	susceptible
14HO147P-006	2.18	17	0.143204	1.27	18	0.143204	0.582569	4.61111	0.4	6.66667	0.392994	3.53333	0.145297	0.82	0.01	4.66667	0.371184	1.02333	0.0392994	0.55	0.074461	0.532053	0.0218581	0.123782	0.00666667	0.222936	0.0233333	0.122387	0.0233333	susceptible
14HO319P-002	2.03	17	0.143204	1.15	15	0.143204	0.566502	5.38889	0.208167	5.73333	0.296273	3.7	0.550757	0.86	0.02848	4.7	0.750555	1.02	0.189033	0.52	0.104083	0.646426	0.0970109	0.151777	0.011547	0.218016	0.031798	0.124477	0.0448454	susceptible
14HO389P-004	1.94	18	0.143204	0.95	18	0.143204	0.489691	7.5	0.51316	7.83333	0.133333	2.4	0.152753	0.84	0.0417665	4.2	0.251661	1.06667	0.0666667	0.68	0.0409607	0.306344	0.0202759	0.106969	0.00666667	0.256392	0.0260342	0.162184	0.0133333	susceptible
14HO404P-001	2.17	14	0.143204	0.94	16	0.143204	0.43318	7.52222	0.176383	8.23333	0.176383	2.7	0.057735	0.8	0.0578312	2.7	0.152753	1.20667	0.146211	0.64	0.0202759	0.328335	0.01	0.0965569	0.0057735	0.454953	0.0751295	0.24075	0.0208167	susceptible
MAKI	2.01	18	0.143204	0.84	18	0.143204	0.41791	7	0.5	8.43333	0.202759	3.26667	0.133333	0.86	0.00881917	3.36667	1.11405	1.20333	0.343527	0.62	0.121152	0.388475	0.024037	0.101733	0.00333333	0.391893	0.0617342	0.316015	0.202183	susceptible
OZB1308	2.11	18	0.143204	1.03	18	0.143204	0.488152	4.83333	0.841295	7.83333	0.463081	2.86667	0.0333333	0.76	0.0176383	5.5	0.665833	1.46667	0.233333	0.48	0.0321455	0.368985	0.023094	0.0979402	0.00333333	0.275093	0.0592546	0.0908354	0.0152753	susceptible
13HO134P-14HOSN-3-002	2.22	14	0.172945	1.35	11	0.143204	0.608108	6.36111	0.0666667	7.8	0.4	3.06667	0.0333333	0.74	0.0351188	4.13333	1.27715	1.45667	0.402754	0.61	0.106823	0.39489	0.0166667	0.0949129	0.00333333	0.366987	0.0520683	0.216832	0.120554	tolerant
13HO221P-14HOSN-7-002	2.01	18	0.143204	1.23	18	0.143204	0.61194	5.33333	0.491031	6.96667	0.470225	2.96667	0.0881917	0.74	0.052915	5.2	1.00167	1.57333	0.346474	0.51	0.0463081	0.431117	0.0392994	0.106182	0.00333333	0.299841	0.0152753	0.111532	0.0351188	tolerant
14HO117P-007	2.06	18	0.143204	1.32	17	0.17296	0.640777	4.2	0.61101	5.1	0.378594	3.73333	0.466667	0.79	0.0735603	5.3	1.05357	1.05333	0.146667	0.52	0.0648931	0.752031	0.137477	0.157745	0.024037	0.209191	0.0417665	0.108073	0.0288675	tolerant
14HO366P-005	2.35	18	0.143204	1.41	17	0.143204	0.6	5.76667	0.578312	6.96667	0.328295	3.3	0.208167	0.8	0.0251661	4.56667	1.50702	1.26667	0.120185	0.57	0.0783865	0.475895	0.0371184	0.115597	0.00881917	0.344241	0.112596	0.171508	0.0731057	tolerant
OZP0812	3.6	18	0.143204	2.48	13	0.17296	0.688889	1.28889	0.1	4.56667	0.290593	3.46667	0.520683	0.54	0.0145297	5.26667	0.491031	1.93333	0.31798	0.48	0.0409607	0.772538	0.150591	0.118282	0.00666667	0.362533	0.0352767	0.0949348	0.0176383	tolerant
PBA PERCY	3.27	17	0.143204	2.02	18	0.143204	0.617737	2.16667	0.166667	6.6	0.52915	2.76667	0.352767	0.66	0.0057735	5.9	0.750555	2.02333	0.679125	0.56	0.110604	0.430647	0.0768838	0.101336	0.0057735	0.321374	0.08544	0.104191	0.0366667	tolerant
All elemental concentratons were recorded from salt stress treatment.

## Sheet: ANOVA elements 2021
Supplementary table S5. Analysis of variance of root and shoot elemental concentrations and their rations reocorded in 2021
Variate: Shoot Na g/100g
Source of variation	d.f.	s.s.	m.s.	v. r.	Fpr.
Block stratum	2	0.1602	0.0801	2.08
Block.Whole_Plot stratum
Whole_Plot	1	1082.71	1082.71	28102	<.001
Residual	2	0.0771	0.0385	0.21
Block.Whole_Plot.name stratum
name	14	29.6276	2.1163	11.47	<.001
Whole_Plot.name	14	28.1143	2.0082	10.88	<.001
Residual	56	10.3348	0.1846
Total	89	1151.02
Variate: Shoot K g/100g
Block stratum	2	11.2702	5.6351	7.82
Block.Whole_Plot stratum
Whole_Plot	1	87.8134	87.8134	121.89	0.008
Residual	2	1.4409	0.7204	2.28
Block.Whole_Plot.name stratum
name	14	8.5082	0.6077	1.92	0.043
Whole_Plot.name	14	8.1416	0.5815	1.84	0.055
Residual	56	17.7022	0.3161
Total	89	134.877
Variate: Shoot Ca g/100g
Block stratum	2	0.01286	0.00643	5.67
Block.Whole_Plot stratum
Whole_Plot	1	0.030618	0.030618	26.99	0.035
Residual	2	0.002269	0.001134	0.42
Block.Whole_Plot.name stratum
name	14	0.40946	0.029247	10.76	<.001
Whole_Plot.name	14	0.178149	0.012725	4.68	<.001
Residual	56	0.152204	0.002718
Total	89	0.78556
Variate: Shoot K/Na
Block stratum	2	405.36	202.68	0.98
Block.Whole_Plot stratum
Whole_Plot	1	39840.3	39840.3	193.55	0.005
Residual	2	411.68	205.84	2.07
Block.Whole_Plot.name stratum
name	14	5687.06	406.22	4.09	<.001
Whole_Plot.name	14	5588.08	399.15	4.02	<.001
Residual	56	5564.48	99.37
Total	89	57496.9
Variate: Shoot Ca2_Na
Block stratum	2	16.791	8.396	0.99
Block.Whole_Plot stratum
Whole_Plot	1	1003.3	1003.3	117.85	0.008
Residual	2	17.027	8.513	3.56
Block.Whole_Plot.name stratum
name	14	150.636	10.76	4.5	<.001
Whole_Plot.name	14	147.444	10.532	4.41	<.001
Residual	56	133.845	2.39
Total	89	1469.05
Variate: Root Na g/100g
Block stratum	2	5.1704	2.5852	0.87
Block.Whole_Plot stratum
Whole_Plot	1	346.215	346.215	116.44	0.008
Residual	2	5.9468	2.9734	3.13
Block.Whole_Plot.name stratum
name	14	20.5476	1.4677	1.55	0.125
Whole_Plot.name	14	19.187	1.3705	1.44	0.164
Residual	56	53.1806	0.9497
Total	89	450.247
Variate: Root K g/100g
Block stratum	2	5.6706	2.8353	0.48
Block.Whole_Plot stratum
Whole_Plot	1	287.582	287.582	48.66	0.02
Residual	2	11.8205	5.9103	7.26
Block.Whole_Plot.name stratum
name	14	5.1017	0.3644	0.45	0.95
Whole_Plot.name	14	18.5641	1.326	1.63	0.1
Residual	56	45.5731	0.8138
Total	89	374.312
Variate: Root Ca, g/100g
Block stratum	2	0.050127	0.025063	0.24
Block.Whole_Plot stratum
Whole_Plot	1	0.13225	0.13225	1.28	0.375
Residual	2	0.206127	0.103063	11.49
Block.Whole_Plot.name stratum
name	14	0.2045	0.014607	1.63	0.1
Whole_Plot.name	14	0.299033	0.02136	2.38	0.011
Residual	56	0.502413	0.008972
Total	89	1.39445
Variate: Root K_Na
Block stratum	2	77.098	38.549	0.97
Block.Whole_Plot stratum
Whole_Plot	1	2071.12	2071.12	51.93	0.019
Residual	2	79.769	39.884	7.04
Block.Whole_Plot.name stratum
name	14	106.924	7.637	1.35	0.21
Whole_Plot.name	14	104.814	7.487	1.32	0.224
Residual	56	317.064	5.662
Total	89	2756.79
Variate: Rooot Ca2/Na
Block stratum	2	0.2013	0.1007	0.3
Block.Whole_Plot stratum
Whole_Plot	1	30.7429	30.7429	90.26	0.011
Residual	2	0.6812	0.3406	2.67
Block.Whole_Plot.name stratum
name	14	2.827	0.2019	1.58	0.113
Whole_Plot.name	14	3.4336	0.2453	1.92	0.043
Residual	56	7.1364	0.1274
Total	89	45.0225
